# Supplementary material for: Targeted Oral Delivery of Paclitaxel Using Colostrum-Derived Exosomes
Source: Cancers (Basel). 2021 Jul 23;13(15):3700. doi: 10.3390/cancers13153700 (PMC8345039; doi:10.3390/cancers13153700)
Supplement: Supplementary file 1 [file cancers-13-03700-s001.zip]

Archive with 1 entries (1 files):
- cancers-1284081-supplementary.pdf
